# Supplementary material for: Synthesis, Conformational Analysis and Antitumor Activity of the Naturally Occurring Antimicrobial Medium-Length Peptaibol Pentadecaibin and Spin-Labeled Analogs Thereof
Source: Int J Mol Sci. 2023 Aug 29;24(17):13396. doi: 10.3390/ijms241713396 (PMC10487733; doi:10.3390/ijms241713396)
Supplement: Supplementary file 1 [file ijms-24-13396-s001.zip]

Archive with 1 entries (1 files):
- ijms-2509256-supplementary.pdf
